# Supplementary material for: The Morphologically Controlled Synthesis and Application of Mesoporous Alumina Spheres
Source: Molecules. 2023 Jul 25;28(15):5622. doi: 10.3390/molecules28155622 (PMC10420170; doi:10.3390/molecules28155622)
Supplement: Supplementary file 1 [file molecules-28-05622-s001.zip]

Archive with 1 entries (1 files):
- molecules-2515322-supplementary.pdf
